# Supplementary material for: Binding of ATP at the active site of human pancreatic glucokinase – nucleotide-induced conformational changes with possible implications for its kinetic cooperativity
Source: FEBS J. 2011 May 31;278(13):2372–86. doi: 10.1111/j.1742-4658.2011.08160.x (PMC3531626; doi:10.1111/j.1742-4658.2011.08160.x)
Supplement: Supplementary file 1 — Fig. S1. Far-UV CD spectra of WT and T228M hGK. Fig. S2. The atom-positional backbone rmsd ofthe MD trajectory structures during the 2-ns MD simulations,relative to the starting structures, and calculated B-factorvalues based on fluctuations of Cα carbons during the 2-ns MD simulations of the four modelled structures. Fig. S3. Surface presentations of theligand-free (open), ATP (partly closed) and Glc + ATP(closed) modelled structures of hGK. Table S1. Contact area in percentage of exposed area for residues interacting with Glc and ATP in the binary complex. Table S2. Domain motions in the conformationaltransitions induced by Glc and ATP binding to the apoenzyme. [file febs0278-2372-sd1.zip]

Archive with 1 entries (1 files):
- febs_8160_sm_FigS1-3&TableS1-2.pdf
